# Supplementary material for: Diagnostic Performance of Next-Generation Sequencing (NGS) in Indeterminate Thyroid Nodules: A Single Hospital Experience
Source: Int J Mol Sci. 2025 Apr 29;26(9):4225. doi: 10.3390/ijms26094225 (PMC12071411; doi:10.3390/ijms26094225)
Supplement: Supplementary file 1 [file ijms-26-04225-s001.zip]

Archive with 1 entries (1 files):
- ijms-3592319-supplementary-Table S1.xlsx
