# Supplementary material for: Diagnostic Performance of Next-Generation Sequencing (NGS) in Indeterminate Thyroid Nodules: A Single Hospital Experience
Source: Int J Mol Sci. 2025 Apr 29;26(9):4225. doi: 10.3390/ijms26094225 (PMC12071411; doi:10.3390/ijms26094225)
Supplement: Supplementary file 1 [file ijms-26-04225-s001.zip › ijms-3592319-supplementary-Table S1.xlsx]

## Sheet: NG034_Target_regions_2022XX
5' Gene	5' Exon	3' Gene	3'Exon	Genomic Breakpoint (hg19)	HGVS Nomeclature
EML4	ex6	ALK	ex19	chr2:42491871;chr2:29448431	NM_019063.5:r.-259_667::NM_004304.5:r.3069_*450
EML4	ex13	ALK	ex20	chr2:42522656;chr2:29446463	NM_019063.5:r.-259_1489::NM_004304.5:r.3174-71_*450
EML4	ex13	ALK	ex20	chr2:42522656;chr2:29446394	NM_019063.5:r.-259_1489::NM_004304.5:r.3174_*450
EML4	ex14	ALK	ex20	chr2:42528532;chr2:29446345	NM_019063.5:r.-259_1641::ATATGCTGGAT::NM_004304.5:r.3223_*450
EML4	ex14	ALK	ex20	chr2:42528532;chr2:29446380	NM_019063.5:r.-259_1641::NM_004304.5:r.3188_*450
EML4	ex15	ALK	ex20	chr2:42530310;chr2:29446322	NM_019063.5:r.-259_1708::NM_004304.5:r.3246_*450
EML4	ex17	ALK	ex20	chr2:42531691;chr2:29446424	NM_019063.5:r.-259_1967::NM_004304.5:r.3174-30_*450
EML4	ex17	ALK	ex20	chr2:42531691;chr2:29446424	NM_019063.5:r.-259_1967+61::NM_004304.5:r.3174-34_*450
EML4	ex18	ALK	ex20	chr2:42543190;chr2:29446394	NM_019063.5:r.-259_2056::NM_004304.5:r.3174_*450
EML4	ex2	ALK	ex20	chr2:42472827;chr2:29446511	NM_019063.5:r.-259_208::NM_004304.5:r.3174-117_*450
EML4	ex2	ALK	ex20	chr2:42472827;chr2:29446394	NM_019063.5:r.-259_208::NM_004304.5:r.3174_*450
EML4	ex20	ALK	ex20	chr2:42552694;chr2:29446394	NM_019063.5:r.-259_2242::NM_004304.5:r.3174_*450
EML4	ex6	ALK	ex20	chr2:42491871;chr2:29446394	NM_019063.5:r.-259_667::NM_004304.5:r.3174_*450
EML4	ex6	ALK	ex20	chr2:42492091;chr2:29446394	NM_019063.5:r.-259_667+33::NM_004304.5:r.3174_*450
KIF5B	ex15	ALK	ex20	chr10:32317356;chr2:29446380	NM_004521.3:r.-452_1725::NM_004304.5:r.3188_*450
KIF5B	ex17	ALK	ex20	chr10:32311068;chr2:29446394	NM_004521.3:r.-452_2032::NM_004304.5:r.3174_*450
KIF5B	ex24	ALK	ex20	chr10:32306071;chr2:29446394	NM_004521.3:r.-452_2761::NM_004304.5:r.3174_*450
KLC1	ex9	ALK	ex20	chr14:104139768;chr2:29446394	NM_001130107.1:r.-308_1261::NM_004304.5:r.3174_*450
STRN	ex3	ALK	ex20	chr2:37143221;chr2:29446394	NM_003162.4:r.-73_412::NM_004304.5:r.3174_*450
TFG	ex4	ALK	ex20	chr3:100447702;chr2:29446394	NM_006070.6:r.-271_415::NM_004304.5:r.3174_*450
FGFR3	ex17	BAIAP2L1	ex2	chr4:1808661;chr7:97991744	NM_000142.4:r.-256_2274::NM_018842.5:r.53_*1871
FGFR2	ex17	BICC1	ex3	chr10:123243212;chr10:60461834	NM_000141.5:r.-633_2301::NM_001080512.3:r.239_*2544
FGFR2	ex17	CASP7	ex2	chr10:123243212;chr10:115457253	NM_000141.5:r-633_2301::NM_033340.4:r.1_*1481
MET	ex13	MET	ex15	chr7:116411708;chr7:116414935	NM_001127500.2:r.-2941_3083del
ARHGEF2	ex21	NTRK1	ex10	chr1:155920090;chr1:156844363	NM_004723.3:r.-127_2803::NM_001007792.1:r.1089_*208
CD74	ex8	NTRK1	ex10	chr5:149782126;chr1:156844363	NM_001025159.2:r.-187_880::NM_001007792.1:r.1089_*208
CHTOP	ex5	NTRK1	ex10	chr1:153615840;chr1:156844363	NM_015607.4:r.-295_541::NM_001007792.1:r.1089_*208
NFASC	ex20	NTRK1	ex10	chr1:204951148;chr1:156844363	NM_015090.4:r.-330_2458::NM_001007792.1:r.1089_*208
NFASC	ex21	NTRK1	ex10	chr1:204953270;chr1:156844363	NM_015090.4:r.-330_2574::NM_001007792.1:r.1089_*208
PPL	ex21	NTRK1	ex10	chr16:4937136;chr1:156844363	NM_002705.5:r.-103_2607::NM_001007792.1:r.1089_*208
SQSTM1	ex5	NTRK1	ex10	chr5:179252226;chr1:156844363	NM_003900.5:r.-32_754::NM_001007792.1:r.1089_*208
TFG	ex5	NTRK1	ex10	chr3:100451516;chr1:156844363	NM_006070.6:r.-271_580::NM_001007792.1:r.1089_*208
TFG	ex6	NTRK1	ex10	chr3:100455560;chr1:156844363	NM_006070.6:r.-271_721::NM_001007792.1:r.1089_*208
TPM3	ex7	NTRK1	ex10	chr1:154142876;chr1:156844363	NM_153649.4:r.-99_664::NM_001007792.1:r.1089_*208
TPR	ex21	NTRK1	ex10	chr1:186319355;chr1:156844363	NM_003292.3:r.-225_2776::NM_001007792.1:r.1089_*208
TRIM63	ex8	NTRK1	ex10	chr1:26380384;chr1:156844363	NM_032588.3:r.-140_1051::NM_001007792.1:r.1089_*208
LMNA	ex2	NTRK1	ex10	chr1:156100564;chr1:156844363	NM_001282626.2:r.-208_513::NM_001007792.1:r.1089_*208
BCAN	ex13	NTRK1	ex11	chr1:156628525;chr1:156844698	NM_021948.5:r.-167_2628::NM_001007792.1:r.1145_*208
LMNA	ex11	NTRK1	ex11	chr1:156108398;chr1:156844698	NM_001282626.2:r.-208_1818::NM_001007792.1:r.1145_*208
LMNA	ex2	NTRK1	ex11	chr1:156100564;chr1:156844698	NM_001282626.2:r.-208_513::NM_001007792.1:r.1145_*208
PPL	ex22	NTRK1	ex11	chr16:4935566;chr1:156844698	NM_002705.5:r.-103_3090::NM_001007792.1:r.1145_*208
MPRIP	ex14	NTRK1	ex12	chr17:17062316;chr1:156845312	NM_015134.4:r.-392_2046::NM_001007792.1:r.1248_*208
MPRIP	ex18	NTRK1	ex12	chr17:17077389;chr1:156845312	NM_015134.4:r.-392_2589::NM_001007792.1:r.1248_*208
MPRIP	ex21	NTRK1	ex12	chr17:17080726;chr1:156845312	NM_015134.4:r.-392_2959::NM_001007792.1:r.1248_*208
SCYL3	ex11	NTRK1	ex12	chr1:169828182;chr1:156845312	NM_020423.7:r.-159_1312::NM_001007792.1:r.1248_*208
TPM3	ex7	NTRK1	ex12	chr1:154142876;chr1:156845312	NM_153649.4:r.-99_664::NM_001007792.1:r.1248_*208
TPR	ex6	NTRK1	ex12	chr1:186331969;chr1:156845312	NM_003292.3:r.-225_696::NM_001007792.1:r.1248_*208
TPR	ex6	NTRK1	ex12	chr1:186332091;chr1:156845312	NM_003292.3:r.-225_574::NM_001007792.1:r.1347_*208
MPRIP	ex21	NTRK1	ex14	chr17:17080726;chr1:156846192	NM_015134.4:r.-392_2959::NM_001007792.1:r.1526_*208
TFG	ex5	NTRK1	ex9	chr3:100451516;chr1:156843425	NM_006070.6:r.-271_580::NM_001007792.1:r.762_*208
AFAP1	ex14	NTRK2	ex12	chr4:7780489;chr9:87356807	NM_001134647.1:r.-273_1897::NM_006180.5:r.1160_*5617
AFAP1	ex15	NTRK2	ex12	chr4:7776466;chr9:87356807	NM_001134647.1:r.-273_2062::NM_006180.5:r.1160_*5617
VCL	ex16	NTRK2	ex12	chr10:75865111;chr9:87356807	NM_014000.3:r.-92_2434::NM_006180.5:r.1160_*5617
NACC2	ex5	NTRK2	ex13	chr9:138905045;chr9:87359888	NM_144653.5:r.-160_1255::NM_006180.5:r.1196_*5617
TLE4	ex7	NTRK2	ex15	chr9:82268990;chr9:87475955	NM_001282749.1:r.-1018_534::NM_006180.5:r.1397_*5617
TRIM24	ex12	NTRK2	ex15	chr7:138258387;chr9:87475955	NM_015905.3:r.-290_2014::NM_006180.5:r.1397_*5617
AGBL4	ex6	NTRK2	ex16	chr1:49332863;chr9:87482158	NM_032785.4:r.-158_634::NM_006180.5:r.1445_*5617
QKI	ex6	NTRK2	ex16	chr6:163984751;chr9:87482158	NM_206853.3:r.-476_934::NM_006180.5:r.1445_*5617
SQSTM1	ex5	NTRK2	ex16	chr5:179252226;chr9:87482158	NM_003900.5:r.-32_754::NM_006180.5:r.1445_*5617
STRN	ex3	NTRK2	ex16	chr2:37143221;chr9:87482158	NM_003162.4:r.-73_412::NM_006180.5:r.1445_*5617
PAN3	ex1	NTRK2	ex17	chr13:28713224;chr9:87549077	NM_175854.8:r.-113_430::NM_006180.5:r.1634_*5617
SQSTM1	ex5	NTRK2	ex17	chr5:179252226;chr9:87549077	NM_003900.5:r.-32_754::NM_006180.5:r.1634_*5617
ETV6	ex5	NTRK3	ex13	chr12:12022903;chr15:88669604	NM_001987.5:r.-454_1009::NM_001012338.2:r.1295_*178
BTBD1	ex4	NTRK3	ex14	chr15:83710480;chr15:88576276	NM_025238.4:r.-101_862::NM_001012338.2:r.1398_*178
ETV6	ex4	NTRK3	ex14	chr12:12006495;chr15:88576276	NM_001987.5:r.-454_463::NM_001012338.2:r.1398_*178
ETV6	ex5	NTRK3	ex14	chr12:12022903;chr15:88576276	NM_001987.5:r.-454_1009::NM_001012338.2:r.1398_*178
ETV6	ex4	NTRK3	ex15	chr12:12006495;chr15:88483984	NM_001987.5:r.-454_463::NM_001012338.2:r.1587_*178
ETV6	ex5	NTRK3	ex15	chr12:12022903;chr15:88483984	NM_001987.5:r.-454_1009::NM_001012338.2:r.1587_*178
PAX8	ex10	PPARG	ex3	chr2:113984732;chr3:12421203	NM_003466.4:r.-166_1189::NM_138712.4:r.-1_*199
PAX8	ex7	PPARG	ex3	chr2:113999128;chr3:12421203	NM_003466.4:r.-166_777::NM_138712.4:r.-1_*199
PAX8	ex8	PPARG	ex3	chr2:113994178;chr3:12421203	NM_003466.4:r.-166_898::NM_138712.4:r.-1_*199
PAX8	ex9	PPARG	ex3	chr2:113992971;chr3:12421203	NM_003466.4:r.-166_1087::NM_138712.4:r.-1_*199
KIF5B	ex15	RET	ex11	chr10:32317356;chr10:43609928	NM_004521.3:r.-452_1725::NM_020975.6:r.1881_*2082
KIF5B	ex24	RET	ex11	chr10:32306071;chr10:43609928	NM_004521.3:r.-452_2761::NM_020975.6:r.1881_*2082
CCDC6	ex1	RET	ex12	chr10:61665880;chr10:43612032	NM_005436.5:r.-132_303::NM_020975.6:r.2138_*2082
KIF5B	ex15	RET	ex12	chr10:32317356;chr10:43612032	NM_004521.3:r.-452_1725::NM_020975.6:r.2138_*2082
KIF5B	ex16	RET	ex12	chr10:32311776;chr10:43612032	NM_004521.3:r.-452_1914::NM_020975.6:r.2138_*2082
KIF5B	ex22	RET	ex12	chr10:32307244;chr10:43612032	NM_004521.3:r.-452_2439::NM_020975.6:r.2138_*2082
KIF5B	ex23	RET	ex12	chr10:32306980;chr10:43612032	NM_004521.3:r.-452_2544::NM_020975.6:r.2138_*2082
NCOA4	ex7	RET	ex12	chr10:51582272;chr10:43612032	NM_001145260.1:r.-252_618::NM_020975.6:r.2138_*2082
NCOA4	ex8	RET	ex12	chr10:51582939;chr10:43612032	NM_001145260.1:r.-252_762::NM_020975.6:r.2138_*2082
PRKAR1A	ex7	RET	ex12	chr17:66522053;chr10:43612032	NM_212471.2:r.-369_708::NM_020975.6:r.2138_*2082
KIF5B	ex23	RET	ex12	chr10:32306827;chr10:43612020	NM_004521.3:r.-452_2544+168::CTTT::NM_020975.6:r.2138-12_*2082
NCOA4	ex8	RET	ex12	chr10:51582921;chr10:43612032	NM_001145260.1:r.-252_744::NM_020975.6:r.2138_*2082
KIF5B	ex24	RET	ex8	chr10:32306071;chr10:43607547	NM_004521.3:r.-452_2761::NM_020975.6:r.1524_*2082
CD74	ex6	ROS1	ex32	chr5:149784243;chr6:117650609	NM_001025159.2:r.-187_625::NM_002944.2:r.5250_*125
SDC4	ex2	ROS1	ex32	chr20:43964422;chr6:117650609	NM_002999.4:r.-40_199::NM_002944.2:r.5250_*125
SDC4	ex4	ROS1	ex32	chr20:43959006;chr6:117650609	NM_002999.4:r.-40_445::NM_002944.2:r.5250_*125
SLC34A2	ex13	ROS1	ex32	chr4:25678324;chr6:117650609	NM_006424.3:r.-43_2026::NM_002944.2:r.5250_*125
SLC34A2	ex4	ROS1	ex32	chr4:25665952;chr6:117650609	NM_006424.3:r.-43_379::NM_002944.2:r.5250_*125
CD74	ex6	ROS1	ex34	chr5:149784243;chr6:117645578	NM_001025159.2:r.-187_625::NM_002944.2:r.5559_*125
EZR	ex10	ROS1	ex34	chr6:159191796;chr6:117645578	NM_001111077.2:r.-125_1090::NM_002944.2:r.5559_*125
SDC4	ex4	ROS1	ex34	chr20:43959006;chr6:117645578	NM_002999.4:r.-40_445::NM_002944.2:r.5559_*125
SLC34A2	ex13	ROS1	ex34	chr4:25678324;chr6:117645578	NM_006424.3:r.-43_2026::NM_002944.2:r.5559_*125
SLC34A2	ex4	ROS1	ex34	chr4:25665952;chr6:117645578	NM_006424.3:r.-43_379::NM_002944.2:r.5559_*125
SDC4	ex2	ROS1	ex34	chr20:43964422;chr6:117645578	NM_002999.4:r.-40_199::NM_002944.2:r.5559_*125
FIG-GOPC	ex8	ROS1	ex35	chr6:117888017;chr6:117642557	NM_020399.4:r.-223_1258::NM_002944.2:r.5643_*125
LRIG3	ex16	ROS1	ex35	chr12:59270227;chr6:117642557	NM_153377.4:r.-303_2695::NM_002944.2:r.5643_*125
TPM3	ex7	ROS1	ex35	chr1:154142876;chr6:117642557	NM_153649.4:r.-99_664::NM_002944.2:r.5643_*125
TFG	ex4	ROS1	ex35	chr3:100447702;chr6:117642557	NM_006070.6:r.-271_415::NM_002944.2:r.5643_*125
CD74	ex6	ROS1	ex35	chr5:149784243;chr6:117642557	NM_001025159.2:r.-187_625::NM_002944.2:r.5643_*125
FIG-GOPC	ex4	ROS1	ex36	chr6:117896340;chr6:117641193	NM_020399.4:r.-223_650::NM_002944.2:r.5779_*125
FGFR3	ex17	TACC3	ex10	chr4:1808661;chr4:1739325	NM_000142.4:r.-256_2274::NM_006342.3:r.1838_*158
FGFR3	ex17	TACC3	ex11	chr4:1808661;chr4:1741429	NM_000142.4:r.-256_2274::NM_006342.3:r.1943_*158
